# Supplementary material for: Predicting outcomes for recurrent hepatocellular carcinoma within Milan criteria after complete radiofrequency ablation
Source: PLoS One. 2020 Nov 10;15(11):e0242113. doi: 10.1371/journal.pone.0242113 (PMC7654834; doi:10.1371/journal.pone.0242113)
Supplement: S1 Data — (XLSX) [file pone.0242113.s001.xlsx]

## Sheet: data 
Sex	Age	HBsAg	anti_HCV	DM	ESRD	Heart	TumorNo	TumorSize	Alb	AST	Bil_T	PT	AFP	ALBI_score	APRI_score	status_Recurrence	Treatment	2nd_recurrence	Dead	exclude
M	62.2356	0	1	0	1	0	1	1.7	4.13	29	0.4		2	-2.95936	0.364551	3	1	0	0	0
M	58.1836	0	1	0	0	0	1	1.9	4.8	30	0.5	10.3	4.1	-3.4649	0.471402	3	3	0	0	0
M	52.1616	0	1	0	0	0	1	3.1	3	86	2.4	13.4	21.6	-1.48528	3.36859	3	8	1	0	1
M	45.3836	1	0	1	0	0	6	3.3	4.1	21	1.3	10.8	97.82	-2.59602	0.561948	3	3	1	0	1
M	56.9836	1	0	1	0	0	2	1.8	3.3	73	2.7	11.9	11.15	-1.70652	3.58722	3	3	0	0	0
M	60.9644	1	0	1	0	0	5	1.9	4.6	24	0.7	10.6	6.86	-3.19846	0.466654	3	3	1	0	1
F	80.1863	0	0	0	0	0	1	1.86	3.9	89	0.4	10.1	699.4	-2.76386	1.51283	2	3	1	1	1
F	67.1342	0	1	1	0	0	1	1.7	3.3	30	0.6	10.4	3.29	-2.13764	0.411579	1	1		0	1
M	82.2603	1	0	0	0	0	2	1.3	4.5	28	1.2	10.5	2.16	-2.95896	0.556439	3	1	1	0	0
F	80.9151	0	1	0	0	0	1	0.97	4	70.8	0.7	10.5	3.8	-2.68846	1.51866	3	3	0	0	0
M	78.737	0	1	0	1	0	3	2.3	4.24	28	0.6	11	3.2	-2.93664		3	1		0	0
M	57.6411	0	1	1	1	0	5	2.67	2.86	38	0.5	10.5	12.89	-1.8159	0.662598	3	1		0	1
F	88.3151	0	1	0	0	0	2	2.3	3.4	53	1.1	10.4	1430.78	-2.0489	1.93572	3	1	0	0	0
M	63.5616	0	1	0	0	0	1	1.9	3.36	56.6	2	12.6	13.1	-1.84354	2.46731	3	1		0	0
F	83.7699	1	0	0	0	0	1	1.16	4.76	52	0.5	11	2.9	-3.4309	0.595511	3	1	0	0	0
M	77.5918	0	1	0	0	0	1	1.6	3.2	243	3.1	13.1	5.43	-1.58192	16.4189	2	1	1	0	1
M	64.6274	0	1	0	1	0	1	1.5	3.7	36	0.9	10.3	4097	-2.36142	0.917899	3	1	1	0	0
M	60.5616	0	1	1	0	1	3	2.1	3.4	102	1.4	13.3	37.97	-1.97978	2.24127	3	1	0	0	0
F	71.3945	0	1	0	0	0	2	3.1	4.55	57	0.9	10.8	6.82	-3.08392	1.03392	3	8	1	0	1
M	64.2356	0	1	0	0	0	1	2.4	3.7	71	0.4	10.2	10.5	-2.59386	0.716015	2	1	1	0	1
M	70.9726	1	0	0	0	0	1	0.8	4.6	25	0.5	10	2.54	-3.2949	0.392835	2	1	1	0	1
M	53.1425	0	1	1	0	0	1	1.9	3.7	24	0.9	12.2	10.23	-2.36142	0.410537	3	3	0	0	0
F	85.0329	0	1	0	0	0	3	1.8	3.5	42	0.8	10.7	11.99	-2.22518	0.978565	3	3	1	1	0
M	73.5233	1	1	0	0	0	1	3.5	3.8	72	1.3	10.8	5.55	-2.34102	0.754243	1	1		1	1
M	55.2329	1	0	1	0	0	1	2	3.7	46	1	13.7	10.5	-2.33122	1.8018	3	1	0	0	0
M	71.8904	0	0	1	1	0	1	1.93	4.47	25	0.7	10.3	1	-3.08796	0.344732	3	1		0	0
M	73.6219	0	0	0	1	0	1	0.9	3.3	37	0.8	11.4	204.51	-2.05518	0.813008	2	1	1	0	1
F	67.7699	1	0	0	0	0	1	1.3	4.63	25	0.6	10.2	3.1	-3.26814	0.375375	3	1	0	0	0
M	76.5808	0	1	0	0	0	1	1.3	3.6	55	0.5	10.7	9.37	-2.4449	1.4157	3	3	1	1	0
M	69.2521	1	0	0	0	0	1	1.2	3.9	28	1.7	11.5	317.5	-2.34913	0.869835	2	1	1	1	1
M	68.9123	0	1	1	0	0	2	1.4	3.9	76	0.7		9.72	-2.60346	1.04799	2	2	1	0	1
F	56.1315	1	0	0	0	0	1	1.6	4.4	28	0.5	9.8	3.4	-3.1249	0.511322	3	1	0	0	0
M	79.8356	1	1	0	0	0	1	1.2	4.5	46	0.8	11.2	12.96	-3.07518	1.72673	3	1	1	1	0
M	58.6959	0	1	1	0	0	5	2	2.8	125	1.8	11.3	58.3	-1.39774	3.79593	3	3	1	0	1
M	68.6712	0	1	1	0	0	2	1.8	4	29	0.6	10.3	75.7	-2.73264	0.580581	3	1	1	0	0
F	73.5507	0	0	1	0	0	5	2	2.9	49	2.3	13.8	68.25	-1.41248	1.94754	3	1	1	1	1
M	72.4712	0	1	1	0	0	2	5.66	3.9	76	0.9	12	349	-2.53142	1.3252	2	1		0	1
M	61.0712	1	0	1	0	1	1	2.2	3.2	47	0.7	14.7	148.12	-2.00846	2.11712	3	1		0	0
M	68.5041	0	1	0	0	0	3	1.44	3.35	157	0.8	11	69.8	-2.09768	4.46657	3	1		1	0
F	60.4192	0	1	0	0	0	1	1.8	3.4	72	1.5	12.3	10.98	-1.96	6.48649	1	1		0	1
F	78.263	1	0	0	0	0	5	1.4	3.2	91	1.9	11.6	469.51	-1.72225	3.36912	3	3		0	1
M	63.4685	0	1	0	1	0	1	1.4	2.9	54	0.8	10	3.77	-1.71518	1.94595	3	1	0	0	0
F	74.0384	1	1	0	0	0	5	1.7	3.4	108	1.4	10.3	288.3	-1.97978	3.31695	3	3		1	1
M	65.6164	0	0	1	0	0	1	2.5	3.2	73	2.7	12.3	8.45	-1.62152	3.03534	3	1	1	0	0
F	88.5918	0	1	0	0	1	1	1.3	3.6	47	1.2	12.1	87.35	-2.19396	1.6497	3	1	1	1	0
M	62.7918	0	1	1	1	0	1	1.9	3.7	25	1.1	10.8	5.99	-2.3039	0.462792	3	1	1	1	0
M	61.863	1	0	0	0	0	3	1.6	4	70	2.2	11.1	18.1	-2.36022	2.457	3	3	1	0	0
F	72.8137	0	1	1	0	0	1	4.8	4.1	42	1	10	758.34	-2.67122	1.09148	1	3		1	1
F	75.9644	0	1	1	0	0	2	1.8	4.2	92	0.8	10.3	7.8	-2.82018	2.02153	2	1	1	0	1
F	74.5726	0	0	1	1	0	2	2.3	2.8	66	3.3		3.5	-1.224	0.762301	3	2		1	1
M	52.3808	1	0	0	0	0	3	2.1	3.6	33	1.1	10.9	318.12	-2.2189	0.775558	3	1		0	1
M	70.0904	0	1	1	0	0	5	5	4.1	53	1	10.7	42.59	-2.67122	2.34825	3	11	1	0	1
M	84.2055	1	0	0	0	0	2	1.7	4.1	26	1.2	11.2	6.27	-2.61896	0.675676	2	1	1	0	1
F	68.5096	0	0	1	0	0	1	1.28	4.36	41	0.5	10.9	4.12	-3.0909	0.565361	2	1	1	0	1
M	46.1534	0	0	0	0	0	1	1.3	4.6	24	1	10.2	2.13	-3.09622	0.364409	2	1	1	0	1
F	57.6301	0	1	0	0	0	1	1.72	3	142	1.5	12	45.95	-1.62	4.85802	2	2	1	0	1
M	71.0411	0	1	0	0	0	1	0.8	3	111	1.4	11.1	1210	-1.63978	4.61538	3	3	1	1	0
M	56.1753	0	1	0	0	0	1	3.2	3.9	122	0.7	11.5	106.16	-2.60346	3.87917	1	3	1	1	1
M	70.9781	1	0	0	0	0	1	1.7	3.4	72	0.9	10.7	776.94	-2.10642	3.4749	3	3	1	0	0
F	65.6767	0	1	0	0	0	1	2	4.76	23	0.9	11.2	3	-3.26242	0.565111	3	1	0	0	0
M	76.5918	0	1	1	0	0	5	2.6	3.97	47	0.6	10.8	15.86	-2.70714	0.694137	3	3		0	1
M	75.0274	0	1	0	1	0	2	1.24	3.71	35	0.7	10.5	3	-2.44196	1.27831	3	1	1	0	0
M	81.5644	0	1	1	0	0	1	2	3.43	47	0.6	10.3	1246.5	-2.24814	0.582693	3	1		0	0
F	77.6548	0	1	0	0	1	1	2.2	3.2	116	1.3	12.6	299.65	-1.83102	3.40776	3	1	1	0	0
M	56.0027	1	0	1	0	0	1	2.3	3.7	209	1.2	10.7	2.92	-2.27896	9.73905	3	3	1	1	0
M	77.789	0	1	1	0	0	1	1.4	3.2	174	0.4	11.4	4.02	-2.16886	1.88864	2	1	1	1	1
M	72.9014	0	1	1	0	0	1	2.86	3.7	155	1.4	14	41.69	-2.23478	3.17363	3	3		1	0
M	55.5616	1	0	1	0	0	2	1.8	2.9	40	0.9	9.8	2836.54	-1.68142	0.572001	3	1	1	0	0
M	87.3562	0	1	1	0	0	1	1.9	3.65	14	0.6	10.2	2.63	-2.43514	0.115359	3	1	1	0	0
M	55.9534	1	0	1	0	0	2	2	3.2	181	1.2	12	32.8	-1.85396	76.4358	3	3	1	1	0
M	62.4932	1	0	1	0	0	2	2.1	3.4	22	0.8	11.4	58.33	-2.14018	1.48649	3	1	1	0	0
M	61.1315	1	0	0	0	0	1	2.1	4.76	29	0.9	10.3	4.2	-3.26242	0.366254	1	1		0	1
M	75.989	0	1	0	0	0	1	3.7	3.8	48	1.1	10.3	40.61	-2.3889	0.512766	1	2		1	1
M	36.8904	1	0	0	0	0	10	10	4.5	210	0.7	10.7	33747	-3.11346	2.18295	2	3		0	1
M	63.5233	1	0	0	0	0	2	1.5	3.1	56	5.1	15.1	5.53	-1.35423	2.48117	3	11	0	0	0
F	68.6986	0	1	0	0	0	1	1.4	3.6	110	1.3	11.9	1087.21	-2.17102	6.75676	3	3	1	1	0
F	78.4466	0	0	1	0	0	1	3.2	3.9	116	0.8	10	171.79	-2.56518	1.9234	1	1		1	1
F	63.5479	0	1	0	0	0	1	1.34	4.29	39	0.6	10.5	62.9	-2.97914	1.3689	3	3		0	0
F	78.8849	0	1	0	0	0	3	1.2	3.95	110	0.4	10.7	41.6	-2.80636	1.91805	1	1		0	1
F	83.1041	0	1	0	0	0	1	1.95	2.2	206	2.2	13.4	108.38	-0.830224	10.3103	3	1	1	0	0
M	62.0411	0	1	0	0	0	1	0.8	4.56	24	0.9	11.3	6.9	-3.09242	0.940071	3	3	1	0	0
F	72.8712	0	1	1	0	0	1	2.43	3		1.7	13.3	598.9	-1.58413		3	1	1	0	0
M	61.6904	0	1	0	0	0	2	1.9	4	64	1	10.9	10.41	-2.58622	1.49115	3	3	1	1	0
F	65.063	0	0	0	0	0	1	2.4	3.98	59.8	0.8	10.6	317.2	-2.63318	1.17117	3	3	1	0	0
M	52.9233	1	0	0	0	0	2	1.7	4.3	35	0.7	10.7	26.96	-2.94346	0.781774	3	1		0	1
M	58.9945	0	1	0	0	0	2	2.1	2.8	82	1	13.1	29.2	-1.56622	1.42982	3	1	1	1	0
M	66.0219	1	0	0	0	0	2	1.5	4	30	0.7	9.6	6.15	-2.68846	0.600601	3	1	1	0	0
F	81.3205	1	0	0	0	0	1	2.87	3.92	117	0.8	11.6	6.1	-2.58218	2.65728	3	1	0	0	0
M	66.7616	0	1	0	0	0	1	2.4	3.5	103	0.9		30.88	-2.19142	1.96041	1	3		1	1
M	63.0164	0	1	1	0	0	1	2.5	4.4	31	0.8	10.4	3194.82	-2.99018	0.425298	3	1	1	0	0
M	66.4356	1	0	1	0	0	5	6.7	4.4	56	1.3	11.1	15.63	-2.85102	3.5198	3	3		0	1
M	65.7397	1	0	1	0	0	1	3	3.2	19	0.8	10.9	4.1	-1.97018	0.529395	3	8	1	0	1
M	63.4356	0	1	0	0	0	2	2	4.1	31	1.1	11.4	4.19	-2.6439	0.997426	3	1	1	0	0
M	74.0384	1	0	0	0	0	1	1.8	4.69	23	0.6	10.2	2.9	-3.31914	0.359319	3	1	0	0	0
F	68.0137	1	0	1	0	0	2	1.73	4.53	21	1.1	10.7	1	-3.0094	0.414283	3	1	0	0	0
M	77.7178	0	0	1	0	1	2	4.04	2.8	42	1.5	12.7	21.18	-1.45	1.51351	3	3		0	1
M	68.526	0	1	0	0	0	2	1	4.58	33	0.8	9.8	26.1	-3.14318	0.883061	3	11	0	0	0
F	70.137	1	1	1	0	0	3	2.6	4.3		0.8	11.1	179.96	-2.90518		3	1	1	0	0
M	54.2548	1	0	0	1	0	5	1.5	2.5	44	0.8	11.7	44.56	-1.37518	1.22597	2	11	1	0	1
M	70.3288	1	0	1	0	1	3	3.2	3.58	29	0.3	11.2	71.6	-2.57432	0.480849	3	3		0	1
M	68.4658	0	1	0	0	0	3	2.4	3.64	87	1.1	11.4	5.6	-2.2529	2.9029	3	2	1	0	0
M	81.6027	0	1	0	0	1	1	1.4	3.6	38	0.8	10.7	2.97	-2.31018	0.543401	3	1	1	0	1
M	52.0247	0	1	0	0	0	2	0.9	4.87	28	0.5	11.2	247.1	-3.5244	0.652377	3	1	1	0	0
M	81.2493	1	0	0	0	0	2	3.02	4.3	38	0.7	10.6	10.48	-2.94346	0.641892	3	3	1	0	1
M	58.4466	0	1	1	0	0	1	1	3.9	43	0.9	10.5	6.54	-2.53142	0.564156	2	1	1	0	1
M	62.8685	0	0	1	0	0	1	4.6	3.5	35	0.6	11.1	292.51	-2.30764	0.373892	1	3		1	1
M	53.3288	1	0	0	0	0	3	4.4	3.7	69	1.2	12.6	132.78	-2.27896	1.8837	1	3		1	1
M	63.0329	1	0	1	0	0	1	0.77	3.9	60	1.3	11.8	6.52	-2.42602	1.97759	2	1	1	1	1
M	73.6932	1	1	0	0	0	1	1.6	2.9	72	2	12.1	9.92	-1.45254	0.549702	3	1	1	1	0
M	54.9068	0	1	1	1	0	2	3.36	3.73	20	0.3	10.2	12.19	-2.70182	0.412626	3	1	1	0	1
F	66.7836	0	1	0	0	0	2	2	4	30	0.7	10	11.3	-2.68846	0.675676	3	1	1	0	0
F	70.4986	1	1	0	0	0	1	1.6	3.9	125	0.7	10.1	11.03	-2.60346	1.67246	3	3	1	0	0
M	66.5753	1	0	0	0	0	1	7	3.84	24	1.1	11.3	934.2	-2.4229	0.174838	1	4		0	1
M	79.2055	0	1	1	0	0	1	1.5	3.83	73	0.5	11.4	9.1	-2.6404	1.06074	3	1		0	0
M	65.8932	1	0	0	0	0	3	2	3.4	74	1	10.4	14.54	-2.07622	2.5	3	1	1	0	0
F	83.5781	0	0	1	0	0	3	1.23	4.35	36	0.5	10.6	4.7	-3.0824	1.10565	3	1	0	0	0
F	66.0329	0	1	0	0	0	3	2.8	2.2	47	0.8		10.7	-1.12018	1.27027	3	1	1	0	1
M	63.8658	0	1	0	0	0	1	1.9	2.7	73	2.7	16.3	543.62	-1.19652	4.93243	3	3		0	1
M	69.6904	0	1	0	0	0	1	1.2	3.73	34	1	10.9	190.4	-2.35672	0.68576	3	1	1	0	0
M	68.5699	1	0	1	0	0	2	1.3	3.8	44	0.6	10.4	43.24	-2.56264	0.855532	2	1	1	0	1
M	51.4603	0	1	0	0	0	2	6.8	3.01	34	1.6	12.7	4.48	-1.61	1.3923	3	3	1	0	1
M	60.1534	0	0	0	0	0	2	1.6	4	46	2.2	13	31.24	-2.36022	1.9734	1	1		1	1
M	62.3808	0	1	0	0	0	2	0.97	4.5		0.7	10.9	35.3	-3.11346		3	1	1	0	0
F	60.3699	0	1	0	0	0	2	3.1	3.19	97	2.5	12.1	3885.1	-1.63508	3.74517	3	3	1	0	1
F	77.3616	0	1	0	0	0	1	0.7	4	35	1.3	10.7	73.03	-2.51102	0.975202	3	3	0	1	0
M	76.326	0	0	0	0	0	2	2.8	4.2	32	0.7	9.4	2.36	-2.85846	0.445807	3	1	1	0	0
M	64.6027	0	1	1	0	0	2	1.58	3.74	64.7	0.2	10.6	3.5	-2.82654	0.883156	3	3	0	0	0
M	75.7945	0	1	0	0	0	1	1.5	2.48	124	2.1	11.8	9.23	-1.08156	4.85703	1	1		1	1
M	67.9233	1	0	1	0	0	1	3	2.8	40	0.8	10.7	4.82	-1.63018	0.632211	1	1		1	1
F	69.7699	0	0	1	0	0	2	2.82	3.78	27	0.8	10.7	4.5	-2.46318	0.510301	2	8	1	0	1
F	72.5836	0	1	1	0	0	1	1.36	3.3	77	1.3	11.9	4.29	-1.91602	2.2869	2	1	1	1	1
F	60.0795	1	0	1	0	0	1	1.5	4.7	71.8	0.7	10.6	3.65	-3.28346	1.07808	3	2	1	0	0
F	68.0329	0	1	1	0	0	1	1.67	3.9	23	0.9	10.8	2872.88	-2.53142	1.01905	2	1	1	0	1
M	51.5014	0	1	1	1	0	2	1.4	3.1	27	0.6	11.4	100.37	-1.96764	0.540541	3	1	1	0	0
F	73.4219	1	0	0	0	0	1	9	4	44	1.2	11.9	31947.6	-2.53396	0.921852	1	2		1	1
F	70.5507	0	1	1	0	0	1	1.9	3.1	109	1.8	13.4	25.82	-1.65274	6.13739	3	1	0	0	0
M	52.3178	1	0	1	0	0	2	0.89	3.8	73	0.7	10.6	10.63	-2.51846	1.60404	1	3		1	1
M	76.5288	0	1	1	0	0	3	1.4	2.6	348	0.8	11.2	23.43	-1.46018	10.0058	3	1	1	0	0
M	75.5863	0	1	0	0	0	1	1.66	4.43	60	1	10.7	5.3	-2.95172	1.2285	3	1	0	0	0
F	78.0274	1	0	1	0	0	2	1.6	4	46	0.4	11.1	8.69	-2.84886	1.04474	3	2	1	1	0
F	76.674	0	1	0	0	0	1	1.2	3.28	79.6	1	13.2	140.37	-1.97422	7.41845	3	1	0	0	0
M	66.9945	1	0	0	0	0	1	2.9	4.1	20	0.8	10.5	1408.06	-2.73518	0.432432	2	3	1	0	1
M	75.4932	0	0	1	0	0	4	2.81	3.7	76	2.1	10.3	2.3	-2.11856	2.53587	3	3	1	0	1
M	69.3973	0	0	0	1	1	1	1	3.4	45	1.1	11.7	7.38	-2.0489	1.14737	3	1	1	1	0
F	78.5096	0	1	0	0	0	1	1.43	3.81	58	0.9	12	190.05	-2.45492	0.938663	3	3	1	0	0
M	67.7151	0	0	0	1	0	1	2.4	4.2	18	0.7	10.2	2.1	-2.85846	0.188561	3	1	1	1	0
F	65.3945	0	1	0	0	0	1	2.3	3	95	1.4	13.4	5.96	-1.63978	2.76083	3	3	0	0	0
M	61.3699	0	1	1	0	0	2	2.3	3.1	114	2.6	14.3	68.01	-1.54734	3.9001	2	1	1	0	1
F	77.7233	0	1	1	0	0	1	1.7	4.32	23	0.5	11.1	5.5	-3.0569	0.647523	3	8	1	0	0
M	58.5041	0	1	0	0	0	1	2.3	4.5	35	2.7	10.3	103.19	-2.72652	0.727651	2	1	1	0	1
F	65.526	1	0	0	0	0	1	1.7	4.8	37	0.9	10.2	2737.33	-3.29642	0.70922	3	1	1	0	0
M	71.2849	1	0	0	0	0	1	1.7	3.3	54	1.1	11.9	100.43	-1.9639	1.11409	3	1	1	1	0
M	62.7589	1	1	0	0	0	1	1.3	3.6	61	1	10.4	26.25	-2.24622	1.55533	2	1	1	0	1
F	66.8877	0	1	1	0	0	1	2.1	3.1	57	2.8	12.5	3.52			3	2		1	1
M	73.5452	0	0	1	0	0	1	1.3	3	43	1.7	10.6	2.67	-1.58413	0.960465	3	3	1	0	0
M	51.4767	1	0	0	0	0	1	1.54	4.3		0.5	11.5	119.9	-3.0399		3	1	1	0	0
M	84.0685	0	0	1	1	0	1	1.81	3.63	50.8	1.1	11.3	3.61	-2.2444	1.67436	3	1	1	0	0
M	51.2027	1	0	0	0	1	1	1.5	4.48	19	0.7	9.8	76.11	-3.09646	0.372111	1	1		0	1
F	74.5726	0	1	0	0	0	1	2.6	3.6	145	0.7	11	9.13	-2.34846	2.94656	3	3	1	0	0
M	77.4822	0	1	1	0	0	1	2.2	4	38	1.2	11.3	7.33	-2.53396	0.693937	3	3	1	1	0
F	66.8137	1	1	0	0	0	1	1.5	3.3	157	2	11.9	28.74	-1.79254	8.16008	3	1	1	1	0
F	65.5973	1	0	0	0	0	3	1.55	3.99	98	1.3	10.3	132.3	-2.50252	2.7027	3	1	1	1	0
M	45.5781	1	0	1	0	0	3	2.5								1	9		0	1
M	67.6603	1	0	1	0	0	1	1.5	3.6	41	0.7	10.8	7.09	-2.34846	1.09714	2	3	1	0	1
F	72.1178	1	0	0	0	0	1	1.7	2.1	55	1.8	13.2	8.39	-0.802743	2.15433	3	1	1	1	0
M	64.0164	1	0	1	0	0	1	2.5	3.08	41	3.4	13	161.41	-1.45345	1.23123	1	1		1	1
M	71.537	0	1	1	0	0	5	1.8	3.4	34	0.9	9.8	219.26	-2.10642	1.25879	3	3		0	1
M	53.6959	0	1	0	0	1	5	1.5	3.6	52	0.7	10.4	12.38	-2.34846	0.831601	2	3	1	0	1
M	69.8329	0	1	0	0	0	1	1.8	3.8	158	1.7	10.9	75.8	-2.26413	3.1399	3	3	1	0	0
M	65.6712	0	1	1	0	0	1	1.3	3.8	135	0.4	9.8	82.48	-2.67886	1.95115	3	1	1	0	0
M	48.8411	1	0	0	0	0	1	1.9	4.71	37	0.9	11	19.1	-3.21992	0.518135	1	1		0	1
M	53.5205	0	1	0	0	0	5	2	3.3	104	0.9	10.7	132.06	-2.02142	4.93125	3	3		0	1
M	53.1863	0	0	0	0	0	2	1.9			1.3	13				1	1		0	1
M	66.1918	1	1	0	0	0	2	1.5	3.6	71	1.2	9.8	9.94	-2.19396	1.06607	3	1	1	0	0
M	52.5014	1	0	0	0	0	1	1.5	3.57	51	1.9	11.4	10.3	-2.03675	1.5147	3	1	1	0	0
M	68.8	0	1	0	0	0	1	1.6	4.1	54	1.2	10.7	24.91	-2.61896	0.953895	3	1	1	0	0
M	53.2274	0	1	0	1	0	1	2.46	3.53	57	2	10.9	4.7	-1.98804	1.3167	3	3	1	0	0
M	54.0219	1	1	1	0	0	2	0.6	3.9	25	1.4	10	2.96	-2.40478	0.52378	3	11	1	0	1
M	48.3726	0	0	0	0	0	2	1.73	4	27	0.9	10.9	148.85	-2.61642	1.30309	3	1	1	0	0
M	40.989	1	0	0	0	0	1	1.6	4.98	21	0.6	10.6	3.7	-3.56564	0.255661	3	1	1	0	0
M	63.6712	1	0	0	0	0	1	1.6	3.8	80	0.9	11.2	17.79	-2.44642	1.30251	3	1	1	1	0
M	61.3808	0	0	0	0	0	1	1.7	3.3	36	0.6	10.3	5.43	-2.13764	0.731559	3	1	1	1	0
M	54.5425	1	0	0	0	0	2	2.6	3.9	48	2	10.7	4701.34	-2.30254	1.4742	2	3	1	0	1
F	64.5753	0	1	0	0	0	1	1	2.9	65	2.7	12.6	6.51	-1.36652	2.34234	3	3	0	1	0
M	72.9781	0	1	1	0	0	1	1.3	4.86	28	0.8	10.4	2.4	-3.38118	0.40253	3	1	0	0	0
M	56.1315	1	0	1	0	0	1	1.2	2.5	49	1.5	11.8	27.33	-1.195	1.89189	3	2	0	1	0
M	55.5973	0	1	0	0	0	3	1.6	4.74	25	1	10.6	2	-3.21522	0.375375	3	1	1	0	0
M	58.0219	0	1	1	0	0	5	2.5	4.4	23	0.9	10.5	3.77	-2.95642	0.255811	3	1	1	0	1
F	76.7507	0	1	0	0	0	5	1.55	4.49	30	0.8	10.7	569.94	-3.06668	0.4095	3	3		1	1
F	46.8301	0	1	0	0	0	1	1.2	3.9	192	0.9	10.4	74.71	-2.53142	8.36966	3	1	1	1	0
F	65.5836	1	1	0	0	0	1	3	3.8	43	10	11.2	415.33	-1.75622	0.545616	3	4		0	1
M	71.0658	0	1	1	1	0	2	1.6	3.9	99	0.9	9.9	8.7	-2.53142	1.59266	3	1	1	1	0
F	77.6986	0	1	1	0	0	2	1.6	2.8	60	1.2	14	7.6	-1.51396	1.4742	3	1	1	0	0
F	67.9452	0	1	0	0	0	5	1.1	3.73	48	0.9	11.5	164.2	-2.38692	1.72973	2	3	1	0	1
F	73.6877	0	1	0	0	0	1	4.6	4.3	44	0.8	10.8	1	-2.90518	0.521574	3	1	0	0	0
M	67.1151	0	1	0	0	0	1	3.2	4.2	29	0.9	10.1	11.72	-2.78642	0.359534	2	3	1	0	1
F	56.7397	1	0	1	0	0	1	3	2.8	57	1.7	13.3	9	-1.41413	3.14396	3	3	1	1	1
M	65.4438	1	0	1	0	0	1	2.5	3.9	29	0.8	10.2	57.49	-2.56518	0.45045	2	1	1	0	1
M	52.1973	1	0	1	0	0	3	1.36	4.84	63	0.5	10.2	2	-3.4989	1.05758	3	3	1	0	0
M	69.6767	1	0	1	0	0	1	2.3	4.53	27	1	11.4	3.49	-3.03672	1.12266	1	1		0	1
M	46.337	1	0	0	0	0	1	2.5	4	56	0.7	11.6	8.07	-2.68846	0.694272	3	3		0	0
M	67.4904	0	0	0	0	0	1	1.9	4	52	1.4	11.1	12.86	-2.48978	1.07283	3	1	1	0	0
M	55.0877	1	0	0	0	0	2	1.8	3.4	44	1.9	11.1	42.05	-1.89225	0.772201	3	1	1	1	0
M	79.3562	1	1	1	0	0	1	2	3.2	115	1.2	10.8	9.76	-1.85396	1.83912	3	1	1	0	0
M	74.7644	0	0	0	0	0	2	2.8	3.84	49	0.9	10.3	11.4	-2.48042	0.877036	3	1	1	0	0
M	80.6356	0	1	1	0	0	1	8.8	3.9	54	1.9	11.6	13.32	-2.31725	1.92034	3	1	1	0	1
F	58.1233	0	1	0	0	0	1	1.2	2.6	94	2.2	13	13.8	-1.17022	6.86633	2	3	1	0	1
F	81.5644	1	0	1	0	0	5	4.2	3.28	29	1.5	11.5	11836.6	-1.858		3	4		0	1
F	63.2658	0	1	0	0	0	2	1.5	3.5	44	1.3	12.5	1987.36	-2.08602	1.65165	3	1	1	0	0
M	71.011	1	0	0	0	0	3	1.23	4.41	33	1.1	9.9	3.9	-2.9074	0.412913	3	3	0	0	0
M	73.0082	1	0	0	1	0	1	1.7	3.7	29	1.6	9.9	3.53	-2.1965	0.890663	1	1		1	1
M	70.2795	0	1	0	1	0	1	1.6	2.6		0.5	10.9	10.35	-1.5949	0	3	1	1	1	1
M	66.5041	1	0	0	0	0	1	2.5	4.32	44	0.6	10.8	6.3	-3.00464	1.26509	3	1	1	0	0
F	65.3425	0	1	1	0	0	1	1.99	4.41	37	0.5	9.8	128.2	-3.1334	0.558659	3	1	1	0	1
F	76.389	0	1	0	0	0	2	2.18	3.1	72	1.9	11.1	8.94	-1.63725	2.18646	3	2	1	0	0
F	71.3671	0	1	0	0	0	1	1.2	4.15	56.9	0.3	10.7	4.7	-3.05882	0.863954	3	3	0	0	0
M	75.9342	0	1	1	0	0	1	1	3.2	25	0.8	10.4	6.52	-1.97018	0.696573	3	1	1	0	0
M	79.411	0	0	1	0	1	1	3.3	4.4	25	0.7	10.3	155.59	-3.02846	0.479203	1	1	1	0	1
F	64.1041	1	0	0	0	0	1	1.36	4.3	33	1.3	10.7	12.37	-2.76602	1.48649	2	1	1	0	1
M	46.9616	1	0	0	0	0	1	1.2	3.7	38	0.8	9.9	65.9	-2.39518	0.908873	3	1	1	1	0
F	86.1205	0	1	0	0	0	1	1.9	3.93	49	0.4	10.9	9.8	-2.78936	1.67636	3	1	1	0	0
M	72.5425	0	1	1	0	0	1	1.4	3.8	34	1	10.7	5.29	-2.41622	0.835381	3	1		0	0
F	77.7699	0	1	1	0	0	1	2	4.12	31	0.3	10.3	3.8	-3.03332	0.649487	1	1		0	1
M	71.2466	0	1	0	0	0	1	2.4	4.17	19	1.1	10.3	78.8	-2.7034	0.410811	3	9	1	0	0
M	50.274	1	1	0	0	0	5	1.6	4.98	132	1.7	11.4	60.32	-3.26713	2.33174	3	3	1	0	1
M	73.3288	1	0	0	0	0	1	1.5	2.9	35	0.4	10.1	3.5	-1.91386	0.40425	3	8	1	0	0
M	55.9068	1	0	0	1	0	1	1.1	3.2	80	1	11.4	2.57	-1.90622	2.14075	3	1	1	1	0
M	53.5151	1	0	0	0	0	1	1.5	4.7	71	0.6	10.4	42.5	-3.32764	1.1092	3	2	1	0	0
F	79.1233	0	0	1	0	1	1	1.2	4.22	60.7	3.4	11.2	44.1	-2.42245	1.50508	3	1	1	0	0
F	67.6329	1	0	1	0	1	1	1	2.9	58	1	12.1	21.58	-1.65122	2.4882	3	1	0	1	0
M	61.7973	0	1	1	1	0	1	2	3.1	48	0.5	10.6	3.63	-2.0199	1.13798	3	1	1	0	0
F	66.0137	0	1	0	0	0	1	1.5	4.78		0.6	9.9	226.9	-3.39564		3	3	1	0	0
M	58.789	1	0	0	0	0	1	3	4.2	85	1	11.3	94.2	-2.75622	1.94686	2	3		0	1
F	78.4356	0	1	0	0	0	3	1.67	3.15	64	0.5	10.6	4.8	-2.0624	1.24441	3	2	1	0	0
M	81.074	0	1	0	0	0	1	1.2	3.9	28	1.6	10.2	12.16	-2.3665	0.4914	2	1	1	0	1
M	50.5753	0	1	0	0	0	1	1.6	3	274	1.2	11.2	60.44	-1.68396	9.37393	3	1	1	0	0
M	45.0712	0	1	0	0	0	1	1.7		39	1.1	10.3	16.32		1.46396	3	2	1	0	0
M	60.2603	1	0	0	0	0	1	1.7	3.9	28	0.6	10.7	3.12	-2.64764	0.467134	1	1		0	1
F	80.4932	0	1	1	0	0	1	3.4	4.1	252	0.6	10.2	400.16	-2.81764	5.12091	1	3		0	1
F	69.2685	1	1	0	0	0	5	4	3.4	161	1.7	11.6	36.88	-1.92413	2.68602	3	3		0	1
M	69.7616	1	0	1	0	0	1	1.8	3.5	45	1	12.8	8.23	-2.16122	3.6855	3	1	1	1	0
M	43.9973	1	0	0	0	0	1	1.5	4.6	76	1.3	10.5	92.61	-3.02102	1.91968	1	3		0	1
M	51.5918	1	0	1	0	0	1	2.7	4.45	19	0.7	10.6	5.2	-3.07096	0.309345	3	1	0	0	0
F	77.7616	0	1	0	0	0	1	0.9	4.1	32	0.6	10.2	6.4	-2.81764	1.00566	3	3	1	1	0
M	73.3671	0	1	1	0	0	1	1.3	4.48	23	0.6	11.2	11.7	-3.14064	0.406289	3	1	1	0	0
M	55.7726	0	1	1	0	0	1	1.4	3.3	83	1.5	12.5	8.64	-1.875	2.83955	2	1	1	0	1
M	57.789	0	1	1	0	0	1	2.1	3.3	57	0.8	11.4	9.03	-2.05518	2.6561	2	1	1	1	1
F	75.2548	1	1	0	0	0	2	1.2	4.45	47	0.8	10.4	3.5	-3.03268	0.900901	3	1	1	0	0
M	82.3918	0	1	0	0	0	3	3	3.16	43	1.1	12.3	5.2	-1.8449	2.32432	3	3	1	0	0
M	83.8164	0	1	0	0	1	1	1.69	3.73	41	0.5	9.9	6.5	-2.5554	0.574149	3	1	1	0	0
F	75.8301	0	1	0	0	0	3	2.6	4.14	35	0.6	10.8	15.3	-2.85164	0.519751	3	1	1	0	1
M	56.0932	0	0	0	0	1	2	2	4.2	44	1.5	11.4	32.44	-2.64	1.98198	3	1	1	0	0
F	76.0384	0	1	1	0	0	1	1.7	3.6	54	0.4	10.7	28.77	-2.50886	1.84742	3	3	0	0	0
M	74.126	0	1	0	0	0	1	1.41	4.5	31	1.1	10.3	2	-2.9839	0.484299	3	2	1	0	0
M	61.8027	1	0	0	0	0	1	2.7	4.3	29	1	10.5	4.16	-2.84122	0.39989	1	1		0	1
M	76.9699	1	0	0	0	0	1	2.4	4.45	32	1.2	10.9	3.3	-2.91646	1.04201	3	1	0	1	0
F	69.6329	1	0	0	0	0	1	1.8	3.9	52	1.6	11.2	5.11	-2.3665	3.51351	2	1	1	0	1
M	77.1507	0	0	0	0	0	2	2.1	4.4	23	1.1	10	314.93	-2.8989	0.372229	3	1	1	0	0
M	70.9616	1	0	1	0	0	3	1.9	3.96	28	0.8	10	14.88	-2.61618	0.464268	2	3	1	0	1
M	62.5863	1	1	0	0	0	3	4.8	4.3	25	0.9	10.7	28.7	-2.87142	0.4725	3	3	1	0	1
F	64.9699	0	1	0	0	0	3	1.8	2.2	99	1.8	15	30.06	-0.887743	6.37066	3	1	1	1	1
F	54.7315	0	1	1	0	0	2	2.2	3.93	66	0.7	11.4	132.6	-2.62896	1.68281	3	8	0	0	0
M	62.8603	1	0	1	0	1	1	2	3.7	33	0.6	11.6	184.6	-2.47764	1.46212	3	3		1	0
M	44.4849	1	0	0	0	0	2	2.3	3.9	97	1	10.7	61.48	-2.50122	2.7596	3	5		1	1
F	63.6164	0	1	0	0	0	2	2.2	3.5	45	0.9	11.4	2	-2.19142	1.01351	3	1	0	0	0
F	79.6521	0	1	0	0	0	2	1.6	4.2	57	0.8	10.4	7.03	-2.82018	0.819436	2	1	1	0	1
M	60.063	0	0	0	0	0	1	1	4.3	27	0.7	11.1	13987.4	-2.94346	0.760135	3	3	1	1	0
F	62.1151	1	1	0	0	0	1	3	4.75	55	0.8	10.3	4.5	-3.28768	1.2926	3	1	0	0	0
M	75.5671	0	1	1	0	0	1	3.43	4.15	61	0.7	10.3	2.6	-2.81596	1.07055	3	3	0	0	0
M	58.8877	0	0	1	0	0	1	2.6	2.9	36	1.5	12.5	4.89	-1.535	1.64911	1	3		0	1
M	45.8192	0	0	1	0	0	3	0.81	3.73	39	0.7	12.4	2.8	-2.45896	2.19595	3	3	1	0	0
M	56.211	0	1	0	0	0	1	1.3	4.8	58	1.3	10.7	11968.9	-3.19102	1.76131	3	9		1	0
M	63.7233	0	0	0	0	0	1	2.1	4.69	41	0.4	10.6	13.9	-3.43536	0.459796	3	5		0	1
M	65.8301	0	1	0	0	0	5	1.4	3.37	125	2.2	12.7	15.94	-1.82472	6.03282	3	3		0	1
M	77.9452	0	1	0	0	1	1	1.3	3.97	39	0.5	10.5	2.8	-2.7594	0.893266	3	1	0	0	0
M	36.1479	1	0	0	0	0	1	2.4	4.98	92	0.7	10.8	7.17	-3.52146	1.05808	1	1		0	1
M	81.126	0	1	0	0	1	1	1.2	3.5	103	0.9	12.1	19.51	-2.19142	3.02585	3	1	1	0	0
M	54.9562	1	0	0	0	0	1	3	3.7	49	0.8	10.7	8.65	-2.39518	0.633648	2	1	1	0	1
F	66.3973	0	1	0	1	1	1	2	3.43	43	0.3	10.7	4.64	-2.44682	0.759583	3	1	0	0	0
F	71.9178	0	1	0	0	0	2	1.67	3.72	48	0.5	10.2	13.5	-2.5469	1.23552	3	1	1	0	0
F	73.9671	0	1	0	0	0	1	1.8	3.5	41	0.6	10.9	19.1	-2.30764	1.56072	2	1	1	0	1
F	81.5562	0	1	1	0	0	1	1.1	4.13	51.1	0.6	11.4	2.8	-2.84314	1.45377	3	1	1	0	0
M	65.2685	1	0	0	0	0	1	3	3.3	65	0.9	12.4	73.01	-2.02142	2.40652	3	8		0	0
F	70.074	1	0	0	0	0	1	1.1	4.62	32	0.9	10.2	211.2	-3.14342	0.779158	3	1	0	0	0
M	67.1178	0	1	1	0	0	5	2.9	3.22	51	0.7	11.4	8.4	-2.02546	0.662682	3	3		0	1
F	65.137	1	0	1	0	0	1	1.25	4.5	38	0.4	10	14.5	-3.27386	0.427928	2	3	1	0	1
M	51.7808	0	0	0	0	0	2	2.3	4.26	37	1.8	11.9	85.4	-2.63874	1.42857	3	3	1	0	0
F	72.3479	0	1	0	0	0	1	2.6	4.53	47	1.2	10.8	36.7	-2.98446	1.04981	3	3	1	0	0
M	51.5616	1	1	1	0	0	5	1.22	4.3	22	1.5	10	111	-2.725	0.571726	3	3	1	0	1
M	78.1425	1	0	0	0	0	1	2	3.6		0.8	10.9	153.8	-2.31018		3	3		0	0
M	75.1452	0	1	0	0	0	1	1.68	4.2	84	1.1	12.4	77.03	-2.7289	2.2932	1	3		0	1
M	63.9808	0	1	0	0	0	1	2.1	4.5	35	0.3	10.5	5.93	-3.35632	0.370959	3	1	1	0	0
M	69.5178	1	0	0	0	1	5	2.8	4.37	30	0.9	10.7	5.5	-2.93092	0.638434	1	3		0	1
F	65.9699	0	1	0	0	0	5	1.3	3.43	47	0.5	11.9	18.9	-2.3004	1.71658	3	3	1	0	1
M	63.9507	0	1	1	0	0	5	1.26	4.37	39	0.5	10.5	13.8	-3.0994	0.675676	3	3	1	0	1
F	56.5589	1	0	0	0	0	3	1.8	4.41	45	0.8	10.5	202.6	-2.99868	1.19237	1	3		1	1
F	83.8849	0	0	0	0	0	2	1	4.43	24	0.5	10.1	4.8	-3.1504	0.204621	3	3	1	0	0
F	60.1836	0	1	1	0	0	4	3.3	3.42	38	1	13.8	55.8	-2.09322	2.6334	3	1		0	1
M	67.8164	0	0	1	1	0	1	3.1	3.21	23	0.7	11	21.65	-2.01696	0.196716	3	1		1	0
M	72.726	1	0	0	0	0	1	1.46	4.44	21	0.8	11	66.6	-3.02418	0.282372	3	3	1	0	0
F	69.6493	0	0	1	0	0	2	1	3.99	76	1.3	11.3	7.58	-2.50252	2.81377	3	1	1	0	0
M	52.5342	1	0	0	0	0	1	1.87	3.84	50	1.7	12.4	5.7	-2.29813	2.32992	1	1		0	1
M	70.6575	0	1	0	0	0	2	3.3	4.1	24	0.3	10.5	52	-3.01632	0.36855	3	3	1	0	1
F	79.0438	0	1	0	0	0	5	1.44	3.36	68	1	12.3	231.1	-2.04222	2.62548	3	3	1	0	1
M	56.2932	0	1	0	0	1	2	1.4	3.5	29	1.1	10.9	4.8	-2.1339	0.776024	2	2	1	0	1
M	74.5452	1	0	1	0	0	1	3.5	4.2	56	0.7	11.9	13.6	-2.85846	0.95792	3	5		0	1
M	51.5918	0	0	1	0	0	2	1.6	3.77	35	1.6	13	6.7	-2.256	1.08729	3	3	1	0	0
F	64.0822	1	0	0	0	0	1	2.6	4.6	33	0.7	11.1	457.83	-3.19846	0.883061	1	1		1	1
F	83.6521	0	1	0	0	0	1	1.1	3.8	76	0.6	11.1	22.15	-2.56264	1.81775	3	3	1	1	0
F	65.8685	0	1	0	0	0	5	1.33	4.05	53	0.8	10.9	13.64	-2.69268	2.46971	3	3	1	1	1
F	65.6521	0	1	0	0	0	1	1.2	3.5	80	1.4	10.8	43.03	-2.06478	4.07955	3	1	1	0	0
M	63.7041	1	0	0	0	0	1	3.6	4.18	21	0.4	10.9	26.99	-3.00186	0.3861	3	1	1	1	0
F	72.9973	0	0	0	0	0	1	3.2	4.56	35	1	10.7	10.7	-3.06222	1.89189	3	1	0	0	0
F	70.1178	0	1	1	0	0	3	4.7	2.4				210.45			3	3		0	1
M	73.0356	0	1	1	0	0	1	1.5	4.1	42	1.4	12.3	124.56	-2.57478	2.52252	3	1	1	0	0
F	88.6603	0	1	0	0	0	1	1.4	3.64	50	0.7	10.4	15.8	-2.38246	1.16496	3	1	0	1	0
M	73.7945	1	0	0	0	0	1	2.6	4.56	23	0.6	10.3	4.8	-3.20864	0.453738	3	1	1	0	0
M	53.9726	1	0	1	0	0	1	1.67	4.66	45	0.7	10.2	4.9	-3.24946	0.573687	3	1	1	0	0
M	39.2822	1	0	1	0	0	5	3.2	3.7	21	0.9	10.1	1512.4	-2.36142	0.417329	3	3		0	1
F	77.7945	0	1	0	0	1	1	1.5	3.1	60	0.8	11.4	20.18	-1.88518	2.6584	3	1	1	1	0
F	73.0137	0	1	0	0	0	1	1	2.9	156	1.3	12.3	15.46	-1.57602	10.8108	3	1	1	0	0
M	75.1096	0	1	1	0	0	1	2	4.3		0.5	10	3.21	-3.0399		3	1		0	0
M	81.5808	0	0	1	0	1	2	2.8	4.18	38	1.1	11.9	2.84	-2.7119	0.607708	3	1		1	0
M	65.3534	0	1	1	0	0	1	1.9	4.54	32	0.8	10.8	4.2	-3.10918	0.645422	3	3	1	0	0
M	66.6658	1	0	1	1	1	1	0.9	4.1	18	0.8	10	1.83	-2.73518	0.256046	2	3	1	1	1
M	53.9507	1	1	0	0	0	1	3	2.5	39	1.4	12.6	1048	-1.21478	2.50965	3	1	1	0	0
F	80.6548	0	1	0	0	0	1	2.6	4.04	54	0.5	10.9	9.6	-2.8189	1.1583	2	1	1	0	1
M	50.6986	1	0	1	1	0	1	1.9	3.6	60	0.7	10.1	31.47	-2.34846	2.28397	2	1	1	1	1
F	79.8055	0	1	1	1	0	1	1.6	2.7	44	0.9	10.6	146.08	-1.51142	0.762301	3	1		1	0
M	67.0192	1	0	0	0	0	1	1.6	4.2	30	0.9	10.4	4.13	-2.78642	0.474158	3	3	1	0	0
M	68.5151	1	0	0	0	1	1	2.55	4.19	41	1.3	10.5	10.5	-2.67252	1.25921	3	3	1	0	0
M	73.0712	0	1	1	0	0	1	1.8	3.7	80	1.1	10.8	240.62	-2.3039	2.4294	3	1	1	0	0
F	68.389	0	1	0	0	0	1	1.94	4.2	47	0.9	11	4.43	-2.78642	3.52853	2	2	1	0	1
M	68.1397	1	0	1	0	1	2	1.27	4.3	27	1.3	11.4	23.26	-2.76602	1.25815	3	1	0	1	0
F	73.7562	1	0	0	0	0	1	1.3	3.4	50	0.6	11	10.1	-2.22264	1.05574	3	1	1	0	0
M	73.4603	0	1	1	0	0	1	1.8	4.15	72.4	0.5	9.7	5.4	-2.9124	1.34024	3	8	1	0	0
F	69.2164	0	1	1	0	0	2	4.3	3.01	59	1	10.9	196.8	-1.74472	3.54354	3	3	1	0	1
F	61.0192	0	1	0	0	0	1	2	4.24	105	1.1	10.8	6.3	-2.7629	1.76263	3	3	0	0	0
F	71.6137	0	1	0	0	0	1	3.1	4	75	1.1	10.5	15.11	-2.5589	1.79383	1	1		1	1
F	83.0575	0	0	1	0	0	2	1.6	3.6	40	0.8	10.7	90.35	-2.31018	1.5015	3	1	1	0	0
F	71.6548	0	1	0	0	0	1	1.7	3.1	133	1.3	11.3	306.37	-1.74602	9.45946	3	2	1	0	0
F	75.6466	0	1	1	0	0	1	3	3.49	65.2	1.4	11.4	7.63	-2.05628	1.35551	3	1	1	0	0
F	71.2685	0	1	0	0	0	1	1.32	4.52	37	0.3		78.55	-3.37332	0.420168	3	1	1	0	0
M	61.6411	1	0	0	0	0	1	2.67	4.63	14	0.5	10.6	8.43	-3.3204	0.202341	1	1		0	1
M	61.6877	1	0	0	0	0	1	1	4	55	3.9	11.3	4.44	-2.19612	1.9305	2	11	1	0	1
M	75.0767	1	0	0	0	0	1	1.68	3.3	26	1.5	12	6.38	-1.875	1.21156	3	2	1	0	0
F	80.3973	1	1	1	0	0	2	2.4	4.3	37	0.7	9.8	10.81	-2.94346	0.413223	3	1	0	0	0
F	67.5205	0	1	1	0	0	1	0.9	3.5	55	0.6	10.6	12.4	-2.30764	2.39756	3	3	1	0	0
M	73.3151	1	0	0	0	0	5	11.3	3.13	61	0.4	11.9	12.9	-2.10936	0.564606	3	3		1	1
M	59.2027	0	1	0	0	0	1	2.4	3.8	39	1.6	11.5	3.49	-2.2815	0.717044	3	1		0	0
M	63.1096	1	0	1	0	0	1	2.34	4.1	29	0.4	10.7	6.55	-2.93386	0.505667	3	1	0	0	0
M	68.7014	1	1	0	0	0	1	1.3	3.6	57	0.9	11.8	6.37	-2.27642	1.14966	2	6		0	1
F	58.0658	0	1	1	0	0	1	2.9	3.8	43	1.1	10	23.99	-2.3889	2.07529	2	1	1	0	1
M	69.6685	0	1	1	0	0	1	1.2	3.01	62	1.5	11.5	80.8	-1.6285	2.29545	1	1		0	1
F	75.7507	1	0	0	0	0	1	2.6	3	45	1	10.9	920.5	-1.73622	1.11579	1	8		1	1
F	84.6137	0	1	0	0	0	5	1.3	4.2	67	0.7	10.7	11.77	-2.85846	1.79288	3	3	1	1	1
F	64.6192	0	1	0	1	0	1	1.9	3.3	27	0.7	10	2.23	-2.09346	0.524985	3	1	0	1	0
M	77.9918	1	1	0	0	0	5	0.9	4.39	26	0.9	10.6	30.4	-2.94792	0.447581	3	3	1	0	1
F	61.8164	1	1	0	0	0	1	3.6	3.5	96	5.3	12.4	363.95	-1.6832	3.76028	2	1	1	0	1
M	50.4274	1	1	1	0	0	1	1.4			0.9	11	19.25			3	8		0	0
F	84.5205	1	0	0	0	0	1	1.7	3.23	46	1.3	12.9	5.4	-1.85652	1.70307	3	1	0	1	0
M	62.9014	0	1	0	0	0	1	0.89		26	0.7	10.3	2.44		0.272365	3	1	0	0	0
M	57.7479	1	0	1	0	0	1	5.8	4.5	30	0.1	11.1	16665.2	-3.67122	1.053	3	3		1	1
M	46.8356	1	0	0	0	0	1	1.3	2.86	58	2.2	14.5	4.08	-1.39122	4.47876	3	1	0	0	0
M	63.8575	1	0	1	0	0	1	2.8	4.6	21	0.5	10.3	2.42	-3.2949	0.356961	2	1	1	0	1
F	76.0027	0	1	1	0	0	1	1.3	4.14	61.3	0.8	10.7	124.79	-2.76918	0.804251	3	2	1	0	0
F	60.9233	1	1	0	0	0	1	1.77	3.6	53.6	1.6	12.7	54.32	-2.1115	2.13037	3	1	1	0	0
M	82.3041	0	1	0	0	1	1	2.7	3.1	164	3.5	12.4	301.19	-1.46214	6.33205	2	1	1	1	1
F	81.063	0	1	0	0	0	1	2.3	3.6	84	0.8	10.6	46.11	-2.31018	1.25429	3	1	1	1	0
M	76.7808	0	1	0	0	0	2	1.57	4.3	102	1.1	10.8	29.48	-2.8139	2.08845	3	11	1	1	0
F	62.8959	0	1	1	0	0	2	2.8	3.7		0.4	12.7	12.72	-2.59386		3	1	1	0	0
M	86.4685	1	0	0	0	0	1	0.9	4.2	25	0.7	10.7	2.58	-2.85846	0.592698	2	1	1	1	1
M	56.6329	0	1	0	0	0	2	2	3.4	84	1.6	11.1	9.26	-1.9415	3.06793	3	1	1	0	0
F	65.6658	0	1	0	0	0	1	1.7					97.79			1	1		1	1
M	59.2192	0	1	0	0	0	1	1.6	4.48	80.3	0.6	11.4	4.6	-3.14064	1.9552	1	3		0	1
M	73.5096	0	1	0	0	1	1	2.1	3.1		1.1	11.2	28.68	-1.7939		2	3	1	0	1
F	74.3616	0	0	1	0	0	1	1.5	3	43	2.1	11.8	10.75	-1.52356	1.43477	3	1	1	0	1
M	53.7808	1	1	1	1	0	1	1.7	4.2	87.7	1.1	10.3	12.25	-2.7289	1.41932	2	1	1	1	1
M	56.3726	1	0	1	0	0	2	1.3	4	61	1	11.2	5	-2.58622	1.8117	3	1	1	1	0
M	56.0247	0	1	0	0	0	5	0.99	3.7	59.5	1.1	10.7	53.32	-2.3039	3.65479	3	1	1	0	1
F	78.3479	0	1	1	0	0	1	2.9	4.2	68	1.5	11	50476.5	-2.64	0.937672	3	1	1	0	0
M	72.9753	0	1	0	0	0	3	2.32	4.21	59	1	11.5	3.5	-2.76472	2.89926	3	3	1	0	0
F	64.2384	0	1	0	0	0	1	2	3.6		1.1	10.7	193.79	-2.2189		3	4		1	1
F	80.2356	0	1	0	0	0	1	2	3.56	70.4	1.7	12.6	2.89	-2.06013	4.0483	3	1	1	0	0
F	79.7945	0	1	1	0	1	1	1.6	3.6	60.2	1.5	11.3	14.7	-2.13	2.90541	3	2		1	0
F	69.8493	1	0	0	0	0	2	2	3.8	43	0.6	11.3	4.66	-2.56264	1.36725	3	1	1	0	0
F	72.7315	0	1	0	0	1	1	1.3	3.7	38.8	1.4	10.5	107.56	-2.23478	1.74775	3	3	1	1	0
F	73.411	0	1	0	0	0	1	3	4.1	45.5	0.6	10.9	352.98	-2.81764	1.36637	2	3	1	0	1
M	78.463	0	1	0	1	0	2	1.9	2.7	58	2.4	10.1	4.81	-1.23028	2.09009	3	1	1	0	0
F	53.9781	0	0	0	1	0	1	1.8	2.8		1.2	10.4	3.41	-1.51396		3	1	1	1	0
M	53.7562	0	1	1	0	0	1	1.1	4.6	53	0.8	10.6	5.37	-3.16018	1.62776	3	3	1	0	0
M	74.1671	1	0	0	0	0	1	1.3	2.8	147	1	11.1	4.79	-1.56622	6.11227	3	1	0	0	0
M	64.9233	1	0	0	0	0	2	1.35	4.26	38	1.1	11.4	2.75	-2.7799	0.755167	3	1	0	0	0
M	78.1123	0	1	0	0	0	5	1.4	3.94		0.9	11.3	59.4	-2.56542		3	10		0	1
M	74.1973	1	0	1	0	1	1	0.82	4.58	29	0.9	11.1	4.79	-3.10942	0.632084	3	1	1	0	0
M	57.0027	0	1	0	0	0	1	1.7	4.53	21	1.5	10.3	4.04	-2.9205	0.36855	3	1	1	0	0
F	77.589	0	1	0	0	0	1	2.4	3.4		0.8	10.6	988.56	-2.14018	0	1	3		1	1
M	55.6247	1	0	0	0	1	1	1.5	4.1		0.6	10.3	277.79	-2.81764	0	1	1		0	1
F	73.1397	1	1	0	0	0	1	2.5	4.6		0.8	10.7	36.95	-3.16018		2	1	1	1	1
F	76.6027	0	1	0	0	0	1	6	2.8		0.9	10.4	107.27	-1.59642		2	3	1	0	1
F	85.5425	0	1	0	0	1	1	4	4.4	46	0.7	9.9	1332.7	-3.02846	0.690691	3	1	1	0	0
M	62.2685	1	0	0	0	0	2	1.6	4.57	18	1.9	10.4	2.29	-2.88675	0.243243	3	1	1	0	0
M	70.5945	0	1	0	0	0	2	1.58	4.44	33	0.6	11.4	3	-3.10664	0.900901	3	1	1	0	0
M	74.8521	0	1	1	1	0	1	2.4	4		0.7	9.8	9.84	-2.68846		3	3	1	0	0
F	67.6795	0	0	1	0	0	1	2.1	4.2	36	0.7	10.7	8.9	-2.85846	0.534601	3	1	1	0	0
M	56.7397	1	0	1	0	0	1	2.6	3.5	30	1	10.9	3.25	-2.16122	1.12613	3	3	1	0	0
M	58.6082	1	0	0	0	0	1	1.5	4.5	27	0.5	10.4	205.19	-3.2099	0.431793	3	1	1	0	0
M	49.811	1	0	1	0	0	2	4.2		54	2	14				1	9		0	1
F	58.4466	0	1	0	0	0	1	1.3	2.4		2.4	13.1	16.23	-0.975283		3	1	1	1	0
M	80.8219	0	1	0	0	0	1	2.7	3.6	51.5	0.6	10	8.25	-2.39264	1.30083	3	3	1	1	0
F	50.3397	1	1	1	0	0	1	1.5	4.08	45	0.9	11.6	4.98	-2.68442	2.09692	3	1	0	0	0
F	79.2932	0	1	0	0	0	1	2.43	2.2	75.9	0.6	10.1	19.64	-1.20264	1.29832	3	1	0	1	0
M	63.5726	0	1	1	0	0	1	2.5			3.2	12.7	114.12			3	2	1	0	1
M	57.2904	1	1	0	0	0	1	1.9	3.7	28	0.5	10.7	8.18	-2.5299	0.439975	3	1	1	0	0
M	71.3836	1	0	0	0	0	1	2.8	4.48	68.4	0.8	10.5	2	-3.05818	2.25445	3	1		1	0
F	72.063	0	1	1	0	0	5	2.1	3.62	45.4	0.5	10.3	20.4	-2.4619	0.829072	3	3	1	0	1
M	56.4438	0	1	1	0	0	2	2	3.6		1	10.6	31.72	-2.24622		2	1	1	1	1
M	56.3096	1	0	0	0	0	1	1.02	4.3		1.1	10.5	87.11	-2.8139		3	3		1	0
M	55.0877	1	0	0	0	0	2	2.3	4.8	35	0.7	10.7	4.57	-3.36846	0.566435	3	3	0	0	0
F	72.3589	0	1	1	0	0	2	1	2.5		1.7	11.9	760.01	-1.15913		2	1	1	0	1
M	80.9562	0	0	1	0	0	1	3.2	3.9		0.8	9.1	3.64	-2.56518	0	1	1		1	1
F	71.526	0	1	0	0	0	1	1.5	2.3		3	12.7	23.27	-0.826323		3	2	1	0	1
F	64.0712	0	1	0	1	0	2	1.3	4.9	24	0.6	10	5.07	-3.49764	0.473466	3	1	1	0	0
M	49.9068	0	0	1	0	0	5	3.6	3.5		2	11.3	346.25	-1.96254		3	3		1	1
F	63.3205	0	1	0	0	0	5	1.7	3.9	58.4	1.9	11.6	10.23	-2.31725	2.76908	3	3	1	0	1
F	67.0384	0	1	0	0	0	1	1.5	2.8		0.9	10.2	6.28	-1.59642	0	1	1		1	1
F	75.4795	0	1	0	0	0	2	2.3	4.36	97	0.5	11.2	7.87	-3.0909	1.50668	3	1	1	0	0
M	61.5945	0	0	0	0	0	1	2.9	4.1	28	0.6	10.3	87.93	-2.81764	0.595871	3	1	1	0	0
M	56.8219	1	0	1	0	0	1	2.5	4.4	52.1	0.8	10.2	8.85	-2.99018	1.05083	3	1	1	1	0
F	63.5781	0	1	1	0	0	1	1.7	4.11	80	0.6	11.4	63.86	-2.82614	2.32491	3	3	1	0	0
M	64.1233	0	1	0	0	1	1	1.2	4.6	45	1.8	10.1	3.66	-2.92774	1.14737	3	1	1	0	0
M	75.5123	0	1	1	0	0	5	1.24	3.37	48.4	1.1	10.8	62.49	-2.0234	0.990991	3	3	1	0	1
F	75.9452	0	1	0	0	0	1	2.1	4.3	79.2	0.5		3.63	-3.0399	2.4051	2	1	1	0	1
M	66.3973	0	0	1	0	0	2	2.3	3.5	44	1.2	11	2.97	-2.10896	1.85811	3	1	1	0	0
M	54.7068	1	0	0	0	0	1	1.2	3.9	38	0.7	10.7	157.53	-2.60346	0.713213	3	1	1	0	0
M	56.8493	1	0	0	1	0	1	4.3	3.4	60.9	2.7	10.5	2.9	-1.79152	0.831286	1	3		1	1
M	53.6219	0	0	1	0	0	1	1.15	4.6	22	0.5	10.7	4.89	-3.2949	0.294354	3	3	1	0	1
F	73.126	0	1	0	0	0	1	1.1	4.3	22	0.9	10.7	672.6	-2.87142	0.508201	3	1	1	0	0
F	88.3479	0	1	0	0	0	2	2.05	3.28		0.9	11.3	11.61	-2.00442		3	11	0	1	0
F	69.4685	1	1	1	0	1	1	1	2.5	49	1.1	12	141.73	-1.2839	2.20721	3	3	1	1	0
F	59.4877	0	1	1	0	0	1	2.1	4.21	19	0.8	10.7	3.2	-2.82868	0.778051	3	2	0	0	0
M	66.1808	1	1	0	0	0	1	1.9	2.9	44.4	1.1	10.6	209.67	-1.6239	0.764331	3	2		1	0
M	59.6932	0	1	1	0	1	1	1.15	4.4	30	1	10	4.43	-2.92622	0.529942	3	1	0	0	0
F	69.9288	0	1	0	0	0	1	1.5	2.6		3.1	12.3	6.35	-1.07192		3	1	1	0	1
M	53.7041	1	0	0	1	0	5	2.6	4.35		0.5	11	21.5	-3.0824		3	3	1	0	1
M	71.6192	0	1	1	0	1	1	1.7	4.5	24	0.6	10.4	4.91	-3.15764	0.549702	3	1	0	0	0
M	64.2904	0	0	1	0	0	1	1.6	3.4	59.3	1.1	12.2	6.04	-2.0489	2.62738	2	1	1	0	1
F	79.4082	0	1	0	0	0	1	2	3.6	68	0.6	10.8	11.89	-2.39264	1.67076	3	1	1	0	0
F	76.4932	0	1	1	0	0	1	2.9	3.1		0.8	10.5	9.51	-1.88518		3	3	1	1	0
M	55.8384	1	0	0	0	0	1	1.5	4.8	22	1.8	11	4.99	-3.09774	0.725115	3	1	1	0	0
F	67.5562	1	1	0	0	0	1	1.5	4.5		1.2	10.3	5.01	-2.95896	0	1	1		1	1
M	68.8247	1	1	0	1	0	1	1.6	3.7	60.3	0.9	10.7	26.46	-2.36142	1.61359	3	1	1	1	0
F	74.2986	1	0	0	1	0	1	2.7	4.7	17	0.4	9.9	1	-3.44386	0.560316	3	1	1	0	0
M	75.7096	0	1	0	0	0	1	2.6	3.2	44	1.6	10.6	4.74	-1.7715	0.861731	3	2	1	0	0
F	51.2411	1	0	0	0	0	2	2.4	4.8		0.7	10.9	11.84	-3.36846		3	2	1	0	0
M	74.7616	0	1	0	0	0	1	0.6	3.5	46	0.4		47.05	-2.42386	0.791875	3	1	1	0	0
M	50.5973	1	1	0	0	0	1	1	4.3	50	1	11	5.36	-2.84122	3.003	3	3	1	0	0
F	60.5342	1	0	0	0	0	1	1.8	4	51	0.7	11.7	509.82	-2.68846	1.62162	1	1		0	1
F	77.0219	0	1	0	0	0	1	2.7	3.7	49	0.9	11.4	21.41	-2.36142	2.40786	3	1	1	1	0
M	57.0274	0	1	1	0	0	1	1.6	3.9	108	1.3	11.2	12.86	-2.42602	2.08494	2	1	1	1	1
M	69.0027	0	1	0	0	0	1	1.5	4.1	32	0.9	9.7	9.65	-2.70142	0.565271	2	1	1	0	1
F	74.7151	0	1	1	0	0	1	3	4.2	46	0.8	10.5	8.12	-2.82018	1.3662	3	1	1	0	0
M	62.1151	0	0	1	0	0	1	1.3	3.6	52	1.8	11.1	9.37	-2.07774	1.09797	3	1	1	0	1
F	69.5753	0	0	0	0	0	1	2.17	4.2	40	1	10.7	9.18	-2.75622	0.566011	3	1	1	0	0
F	76.6192	1	0	1	0	0	1	1.2	3.9	28	0.6	10.7	3.08	-2.64764	0.497866	1	2		0	1
M	70.7096	1	1	0	0	0	1	3.3	4.2	29	2.6	12.5	8.43	-2.48234	1.47884	1	1		0	1
F	70.8685	0	1	1	0	0	1	1.97	3.2	125	1.1	11.4	11.4	-1.8789	6.62427	3	1	1	1	0
M	70.3479	0	1	1	0	0	1	1.5	4.1	28	0.7	9.8	5.76	-2.77346	0.372787	3	1	1	0	0
F	58.5644	1	0	0	0	0	5	4.1	4	40	0.7	11.1	295.91	-2.68846	0.667334	3	3	1	1	1
F	68.6	1	1	0	0	0	1	1.5	3.4	38	0.6	10.9	3.84	-2.22264	0.987526	3	3	1	0	0
M	65.411	1	0	0	0	0	1	2	4.1	40	1	10.5	12.36	-2.67122	1.27186	2	1	1	0	1
F	59.5644	1	0	1	0	0	1	2	4.2	29	0.6	10.5	742.56	-2.90264	0.455688	3	1	1	0	0
F	66.4137	0	1	1	0	0	5	2.1	2.2	66	0.9	12.6	41.79	-1.08642	1.78378	3	3		1	1
F	76.1315	0	1	0	1	0	1	1.6	4.4	40	0.4	9.7	4.7	-3.18886	0.806777	3	1	1	0	0
M	64.6877	0	1	0	1	0	1	0.9	3.7	36	0.3	9.4	3.3	-2.67632	0.484066	3	1	1	0	0
F	73.4055	1	0	0	0	0	1	2	4.1	52	0.6	10.7	5.05	-2.81764	1.07283	1	1		1	1
F	66.5616	1	1	0	0	0	5	2.04	3.42	135	2.8	11.1	7.9	-1.7981	4.34363	3	1	1	0	1
M	65.7589	0	0	1	0	0	5	10	4.1	30	1.2		23.8	-2.61896	0.693001	3	6		0	1
F	81.4986	0	1	1	0	0	1	2.2	3.8	70	1.1	10.7	4.64	-2.3889	2.17459	3	1	1	1	0
M	72.4603	0	1	0	0	1	1	1.84	4.3	53	1	10.6	9.71	-2.84122	1.06106	3	2	1	1	0
M	63.0685	1	0	0	0	0	2	1.3	4.7	21	0.9	10.5	2.23	-3.21142	0.35035	3	1	1	0	0
F	74.4219	0	1	0	0	0	1	3.2	3.7	48	0.4	11.4	23358.2	-2.59386	1.02149	3	1	1	0	0
M	71.189	0	1	0	0	0	1	3.3	3.3	109	0.5	10	5.31	-2.1899	1.22238	3	3		1	1
F	69.737	1	0	0	0	0	1	1.5	4.1	71	0.9	11.2	10.65	-2.70142	1.86303	2	1	1	0	1
M	58.0329	1	0	0	0	0	1	5	4.3	30	1.2	10.9	5.72	-2.78896	1.62162	2	3	1	1	1
F	69.9781	0	1	1	0	0	5	1.5	2.7	94	1.7	12.1	11197.2	-1.32913	3.09822	3	3		1	1
M	75.0192	0	1	1	0	0	1	2	3.8	20	0.8	9.9	2.06	-2.48018	0.367715	1	1		1	1
F	86.6301	1	0	0	0	0	1	2.4	2.59	99	0.5	10.6	3.4	-1.5864	1.36514	1	1		0	1
M	77.1205	0	1	0	0	0	1	1.5	3.7	117	0.6	11.6	39.1	-2.47764	3.2267	3	1	1	0	0
M	60.3233	0	1	0	1	0	1	1.8	3.67	27	0.4	11.6	105.6	-2.56836	0.412277	1	1		0	1
F	55.6493	0	1	1	0	0	1	1.5	3.3	53	0.4	10.7	37.33	-2.25386	1.36422	3	1	1	1	0
M	50.6466	1	0	1	0	1	1	2.1	4	39	0.6	11.1	3.27	-2.73264	3.76448	3	1		1	0
M	61.789	0	0	0	1	0	1	2	4.9	39	0.7	10.2	3.73	-3.45346	0.546142	3	1	0	0	0
F	66.463	1	0	0	0	0	1	2.5	4.5	57	1.1	10.3	86.51	-2.9839	1.24237	3	3	1	1	0
M	53.1562	1	0	0	0	1	1	1.5	4.6	75	1	10.7	2	-3.09622	1.89442	3	1	0	0	0
M	51.3753	1	0	0	0	0	1	1.57	4.3	43	0.6	10.6	4.83	-2.98764	0.494537	3	1	1	0	0
F	59.8137	1	1	0	0	0	1	1.6	3.1	140	0.8	10.9	171.96	-1.88518	1.70441	3	1	0	0	0
M	65.5041	1	0	1	0	0	1	0.94	3.8	54	0.2	10.2	5.2	-2.87754	0.853485	3	1	1	0	0
F	62.8027	0	1	0	0	0	5	3.1	3.5	185	1.2	11	8760.25	-2.10896	3.52113	3	3	1	0	1
F	69.6822	0	1	1	0	0	1	1.3	3.8	47	1	10.4	148.61	-2.41622	0.769861	3	1	1	0	0
F	83.3589	0	0	1	0	0	1	4.4	3.1	28	0.5	9.8	111.3	-2.0199	0.374632	1	3		1	1
F	58.7671	1	1	0	0	0	1	1.8	4.6	114	1.3	9.9	34	-3.02102	2.35197	3	1	0	0	0
M	74.3945	0	1	1	0	0	1	1.4	3.7	30	1.2	11	47.51	-2.27896	0.787195	1	1		1	1
M	58.0082	0	1	0	0	0	3	1.2	4	40	0.9	11	8.3	-2.61642	1.11452	3	1	1	0	1
M	56.5096	0	0	0	1	0	1	1.6	5.3	31	1.6	10	4.93	-3.5565	0.952088	3	1	1	1	0
M	52.6603	1	0	1	0	1	1	1.6	4.2	61	1	10.4	7.97	-2.75622	1.71734	3	1	1	0	0
M	66.789	0	1	0	0	0	1	1.24	4.13	102	0.6	10.9	12.5	-2.84314	1.5935	3	1	1	1	0
M	63.2658	0	1	1	0	0	1	1.5	3.2	93	1	9.8	7.37	-1.90622	1.82139	3	1	1	0	0
M	77.526	0	1	0	0	0	5	4.5	3.9	97	1.8	10.7	95.83	-2.33274	3.31851	3	3		1	1
F	54.5397	0	1	1	0	1	1	2.49	4.1	34	0.6	10.5	9.47	-2.81764	0.858803	3	1	1	0	0
M	54.8082	1	0	0	0	0	2	1.5	4.4	26	1.4	10.8	5.2	-2.82978	0.524405	3	3	1	0	0
F	73.6438	0	1	0	0	0	1	2.3	3.9	25	0.3	9.7	7.95	-2.84632	0.315736	3	1	0	0	0
M	58.8493	0	1	0	0	0	1	2.3			0.8	10.1	7.94			3	3	1	0	0
M	58.6904	1	0	0	0	0	2	0.8	4.6	21	0.7	10.5	2.62	-3.19846	0.144788	3	1	1	0	0
M	46.6	1	0	0	0	0	5	2.2	4.3	53	1.1	10.7	24163.3	-2.8139	1.21393	3	3		1	1
M	52.5534	1	0	0	0	0	1	5	4	35	0.8	11	4.35	-2.65018	1.89189	1	4		1	1
F	67.9671	0	1	0	0	0	1	1	3.8	43	1.1	12.3	4.47	-2.3889	3.05832	3	1	0	0	0
F	68.5836	0	1	0	0	0	1	1.1	2.6	121	2.4	11.5	39.96	-1.14528	5.27463	3	2	1	1	1
M	60.874	0	1	1	0	0	5	2.5	3.3	94	1	10.9	70.97	-1.99122	2.98887	3	3	1	0	1
F	62.863	0	1	0	0	0	1	1.38	4.5	28	0.5	11.2	5.04	-3.2099	0.890302	3	1	1	0	0
M	69.3452	1	0	0	0	0	1	4.7	3.1	52	0.7	10.7	4.86	-1.92346	1.95195	3	1		0	1
M	69.1151	0	1	0	0	0	5	2.7	2.8	70	1.4	12.6	58344	-1.46978	3.2066	3	3		1	1
M	75.8192	0	1	1	0	0	1	1.8	4	87	1.1	11.1	6.33	-2.5589	2.32807	3	1	1	1	0
M	63.9781	1	0	1	0	0	1	0.8	4.2	33	0.6	11	113.37	-2.90264	1.04928	3	1	0	0	0
M	55.3233	1	0	1	0	0	5	2.7		33	1.8	11.8	17.63		1.37214	3	3	1	0	1
M	62.8959	1	0	0	0	0	2	1.57	4.67	28	0.7	9.4	2.5	-3.25796	0.336336	2	3	1	0	1
F	63.9726	1	0	1	0	0	5	11	3.71	50	2.1	12.3	2971	-2.12706	1.51837	3	5		0	1
M	61.8767	0	0	1	1	1	2	1.2	4.6	27	0.9	10	4.57	-3.12642	0.36855	3	3	1	1	0
F	67.337	0	1	0	0	0	1	2					9.57			2	11		0	1
F	69.3397	0	1	0	0	0	3	2.1	4.3	48	0.9	10.8	22.04	-2.87142	1.0296	3	1	1	0	0
F	61.0685	1	0	0	0	0	1	1.3	4.1	23	0.7	10.8	3.48	-2.77346	0.337838	3	2	1	0	0
F	61.7589	0	1	1	0	0	2	1.4	2.9	64.8	1	15.4	23.83	-1.65122	5.47297	3	3	1	0	0
F	53.0356	0	1	1	0	0	5	2	3.8	55	0.6	10.9	1190.65	-2.56264	3.23149	3	3	1	1	1
M	58.1123	0	1	1	1	0	1	1.18	4.3	61	1.9	10.2	18.62	-2.65725	1.85241	1	1		0	1
M	83.5589	0	1	0	0	1	5	5.6	2.9	46	0.4	10.9	8.25	-1.91386	1.51615	3	3	1	0	1
M	58.9808	1	0	1	0	0	1	1.2	4.2	37	0.5	11.8	27.27	-2.9549	0.671141	1	1		0	1
F	60.9644	0	1	0	0	0	1	1.9	4.5	81	1.1	12.3	8.15	-2.9839	4.20998	2	3	1	0	1
F	71.3288	0	1	0	0	0	1	2	4.1	34	0.2	10.9	7.51	-3.13254	1.04423	3	1	1	0	0
F	77.811	1	1	0	0	1	1	2.9	4	97	1.1	10.5	22.28	-2.5589	2.73086	3	1	1	0	0
F	60.3726	0	0	0	0	0	5	4.8	4	38	1	10.1	3.27	-2.58622	0.48906	3	3		1	1
F	75.3014	0	0	0	0	0	3	1.4	3.9	48	2	12.6	6.28	-2.30254	2.59459	2	1	1	0	1
M	57.9863	1	0	1	0	0	2	2.3	2.3	67	0.9	10.7	22.9	-1.17142	1.32176	1	5		1	1
F	71.1973	0	1	1	0	0	1	0.85	3.21	62	4.3	14	15.1	-1.49663	3.28564	3	1	0	1	0
M	65.4959	1	0	1	0	0	1	0.62	4.77	18	0.5		61.93	-3.4394		1	2		0	1
M	50.1068	0	1	1	0	0	1	1.5	4.3	43	0.9	11.2	5.5	-2.87142	1.93694	3	3	1	0	0
M	48.3233	1	0	0	0	0	3	0.5	4.2	30	0.8	10.4	4.18	-2.82018	0.4158	3	1	1	0	0
F	71.9425	1	0	0	0	0	1	3.38	3.44	37	1.7	11.7	305.1	-1.95813	0.892857	1	1		0	1
F	81.726	0	1	0	0	1	1	2	3.9	40	0.6	9.3	266.27	-2.64764	0.462	3	1	1	0	0
M	69.0301	1	0	0	0	0	5	2.2	4.01	48	1.7	11.8	379.78	-2.44263	1.3104	3	3	1	1	1
M	66.8685	0	0	0	0	1	2	2.07	4.2	30	2.9	10.8	3.94	-2.45104	0.764916	3	1	1	1	0
M	59.2959	0	1	0	0	0	1	2.2	4.4	73	1.3	11.4	48.89	-2.85102	1.48344	2	1	1	0	1
F	75.2795	0	1	1	0	0	1	1	3.74	60	0.7	11.9	13.6	-2.46746	1.4742	2	1	1	0	1
F	64.6521	1	0	0	0	0	2	1.4	3.9	52	0.7	10.2	5.14	-2.60346	1.35135	3	8	1	0	0
M	61.3973	1	0	0	0	0	2	2		39	0.8	10.3	4.96		0.551861	2	2	1	0	1
M	47.863	0	1	0	0	0	1	2.8	3.3	41	1.6	12	678.33	-1.8565	1.84685	3	3	0	0	0
M	74.3041	1	0	0	0	0	2	3.26	4.34	39	0.6	10.9	91.43	-3.02164	0.707419	3	1	1	0	1
F	69.3945	1	0	0	0	0	1	2.5	4.5		0.6	10.4	3.72	-3.15764		3	1	1	0	0
M	61.8493	1	0	1	0	0	1	1	4.5	47	1.2	10.7	6.18	-2.95896	0.788988	3	3	0	0	0
M	63.9096	0	1	0	0	0	2	2.3	2.9	19	1	11.1	119.42	-1.65122	0.40755	3	1	1	0	0
M	81.0767	0	1	0	0	0	1	3.38	4.17	55	0.8	11.3	24.3	-2.79468	0.946807	1	1	1	0	1
M	61.4137	1	0	1	1	0	1	2	4.3	38	0.7	10.5	2.79	-2.94346	0.532138	3	3	0	0	0
F	53.8411	0	1	0	0	0	2	0.7	4.2	42	0.8	10.8	14.67	-2.82018	1.51351	3	4		0	1
M	56.6822	1	0	0	0	0	2	1.7	3.7	43	1.6	10.7	103.94	-2.1965	1.04699	3	1	1	0	0
F	55.7945	1	0	0	0	0	2	1.6	3.6	83	1.9	11.5	1.72	-2.06225	2.43831	3	2	1	1	0
M	50.6247	1	1	0	0	0	1	1.5	3.4	41	3.4	10.7	12.23	-1.72545	1.70478	3	1	1	1	0
M	73.7014	1	0	0	0	0	3	0.8	3	33	2.7	11.2	5.35	-1.45152	1.68281	3	1	1	1	0
M	60.8466	1	0	0	0	0	1	1.6	4.3	49	1.1	10.1	526.32	-2.8139	1.08551	3	1	1	0	0
M	76.7644	0	1	0	0	0	1	1.4	2.6	88	1.7	13.2	72.32	-1.24413	3.0888	3	1		1	0
M	63.6466	0	0	0	0	0	1	1.9	4.2	21	0.6	9.5	2.58	-2.90264	0.223452	3	2	1	0	0
M	48.7616	1	0	0	0	0	1	1.1			1.3	12	6.17			3	1		0	0
M	43.0904	1	0	0	0	0	2	2.6	4.4	35	0.8	10.3	529.51	-2.99018	0.448316	3	1	0	0	0
F	49.5288	1	0	0	0	0	2	1.15	3.6	27	0.5	10.6	18	-2.4449	0.305326	3	3	0	0	0
M	71.611	0	1	0	0	0	1	1.1	4.1	80	1	11	13.05	-2.67122	1.0651	3	3	1	1	0
F	61.5507	0	1	0	0	0	1	1.6	4.5		0.9	10.9	17.08	-3.04142		3	1	1	0	0
F	38.7616	0	0	0	1	0	1	1.1	3.2	45	1	11	104.57	-1.90622	3.1185	3	1	1	1	0
F	66.5	0	1	1	0	0	3	1.1	2.4	108	3.7	15	13.18	-0.851209	6.78818	3	9		1	1
F	76.9342	0	1	0	0	0	1	2.8	4	54	0.7	10.8	492.6	-2.68846	1.23683	1	3		0	1
F	73.474	0	1	0	1	0	1	1.7	2.7	70	0.8	11.2	4.36	-1.54518	2.22576	1	1		1	1
F	66.5315	0	1	0	0	0	1	1.2	4.47	21	0.4	10	2	-3.24836	0.591216	2	1	1	0	1
M	46.4493	1	1	0	0	0	1	1.6	3.7	29	1.5	13.4	21.54	-2.215	2.3751	3	3	0	0	0
M	49.8329	1	0	1	0	0	1	2.8	2.6	36	1	10	7.1	-1.39622	0.944634	2	1	1	1	1
F	71.8877	0	1	0	0	0	1	1.6	4.2	33	0.8	11.4	4.65	-2.82018	0.980101	3	1	1	1	0
F	58.4493	0	1	0	0	0	1	1.2	3.7	29	0.5	10.7	993.5	-2.5299	0.632084	3	1	1	0	0
F	60.0849	1	0	0	0	0	1	5.5	4.1	113	1	11.4	58344	-2.67122	3.51041	1	1		1	1
F	66.3014	0	1	0	0	0	1	1.6	4		0.5	10.1	2.7	-2.7849		3	1	1	0	0
M	66.5041	1	0	0	0	0	1	1.62	4.16	41	2	11.4	5.72	-2.52354	1.87815	2	1	1	1	1
M	49.4575	1	0	0	0	0	1	1.7	3.8	28	1	10.3	1.69	-2.41622	0.630631	3	1	1	0	0
F	69.6356	1	0	0	0	1	2	3	3.6	107	1.4	11.7	11.38	-2.14978	3.66062	3	1	1	1	0
M	64.7425	0	1	0	0	0	1	1.8	4.3	32	0.5	10.8	23.63	-3.0399	0.765367	3	1	1	1	0
M	63.5699	1	1	0	0	0	1	1.6	4.1	46	1	10.6	10.91	-2.67122	0.812577	3	1	0	0	0
M	58.8548	0	1	0	0	0	1	1.4	4.47	35	0.7	9.4	7.66	-3.08796	0.73902	3	3	1	0	0
F	65.2329	1	0	0	0	0	1	3	3.9		1	12.2	133.73	-2.50122		3	1	1	0	0
F	53.2658	0	1	0	0	0	1	1.6	4.62	25	0.3	10.7	198.9	-3.45832	0.348286	1	1		0	1
M	67.274	0	1	0	0	1	1	3.7	3.1	97	1.1	11.3	5.71	-1.7939	12.3661	3	1	1	0	0
M	70.1644	1	1	1	0	0	1	2.4	3.1	43	0.8	10.1	6.4	-1.88518	7.69644	1	1		1	1
F	84.1315	1	1	1	0	1	1	1	4.3	30	0.9	11.1	3.4	-2.87142	0.757767	3	3	1	1	0
M	59.4192	0	1	0	0	0	2	2.5	3.9	63	1.3	11.3	4.4	-2.42602	3.40541	2	3	1	0	1
M	76.5781	0	0	0	0	0	1	2	3.86	72	0.9	10.5	2.78	-2.49742	1.53224	3	3	1	1	0
F	63.7151	0	1	1	0	0	1	1.2	3.5	32	1	10.9	9.84	-2.16122	0.960961	3	1	1	1	0
M	74.9918	0	1	0	0	1	1	1.7	3.5	46	0.9	11.1	194.77	-2.19142	1.77606	3	2		1	0
M	64.5671	0	1	0	0	0	1	1.4	4	45	0.7	10.9	4.19	-2.68846	0.810811	3	3	1	0	0
F	61.6301	0	1	1	0	0	2	3.7	3.6	35	0.4	9.4	81.1	-2.50886	0.781774	3	3	1	1	1
